# Supplementary material for: Astrovirus Infection in Cattle with Nonsuppurative Meningoencephalitis in South Korea
Source: Viruses. 2021 Sep 28;13(10):1941. doi: 10.3390/v13101941 (PMC8537357; doi:10.3390/v13101941)
Supplement: Supplementary file 1 [file viruses-13-01941-s001.zip › viruses-1372591-supplementary/Supplementary_materials.xlsx]

## Sheet: Title page 
Title: Astrovirus infection in cattle with nonsuppurative encephalomeningitis in South Korea
Author list: Sook-Young Lee, Jongho Kim, Yoon Ji Kim, Young-Sik Kim, Su Gwon Roh, Kyunghyun Lee, Heui-Jin Kim, Jae-Ho Shin, Jae-Ku Oem

## Sheet: Table S
Table S1. Primer sets used in this study
Primer	Sequence	Position
AstV-486F	5′-TGAGGCATGACTATGAG-3′		genome sequencing
AstV-1809F	5′-TGCCCGATGACCTGCCTG-3′
AstV-1876F	5′-GGAGTTGGAAGCCAAATC-3′
AstV-2097R	5′-TTCTCGAGCAAAGCTCGA-3′
AstV-3474R	5′-CTCTGGGGTCTTAAACCT-3′
AstV-3504R	5′-RTCAACATACCACTCATA-3′
AstV-3690F	5′-GTATGATTCGCTCATATA-3′
AstV-5180F	5′-GGTGGCTGGTGGTTTGT-3′
AstV-5415R	5′-ATGGGAAAGAACTCATA-3′
Poly-A	-
NeAstV-RT-F	5′-AGCCAGACAAGTAAAGCGAG-3′		quantification PCR
NeAstV-RT-R	5′-GACACAGTGACCCTAAACCTAG-3′
NeAstV-probe	FAM 5′-CAGAGCTCAAAAAGCAGGGTTTGGAA-3′ BHQ1
Probe-F	5′-CTTTGGAGGGGAGGTCCAAA-3′		in situ hybridization
Probe-R	5′-TCAATATGCTTCCGTGCACCAAG-3′

## Sheet: Figure S1
Figure S1. Maximum clade credibility trees obtained by analysing partial RdRp and ORF2 sequences of BoAstV 20B05. The posterior probability values are indicated in the branches, and the years of origin for each clade with 95% HPD interval are represented in each node.
